# Supplementary material for: Nocturnality constrains morphological and functional diversity in the eyes of reef fishes
Source: BMC Evol Biol. 2011 Nov 19;11:338. doi: 10.1186/1471-2148-11-338 (PMC3240680; doi:10.1186/1471-2148-11-338)
Supplement: Additional file 1 — Eye morphometrics and diel activity pattern of teleost reef fish. [file 1471-2148-11-338-S1.XLSX]

## Sheet: dap_eyes bw
species	family	bm	ed	al	ld	pdmax	pdmin	dap		bm: body mass
Acanthurus_bahianus	ACANTHURIDAE	47.44	9.044	5.49	3.722	4.222	3.65	d		ed: eye diameter
Acanthurus_coeruleus	ACANTHURIDAE	20	7.935	4.7	3.235	3.45	2.88	d		al: axial length
Ctenochaetus_striatus	ACANTHURIDAE	9.65	6.51	4.52	2.78	3.33	3.33	d		ld: lens diameter
Ctenochaetus_strigosus	ACANTHURIDAE	10.5	7.26	5.04	3.015	3.61	3.41	d		pdmax: largest pupil diameter
Ctenochaetus_tominiensis	ACANTHURIDAE	10.55	6.59	4.44	2.7	3.17	3.17	d		pdmin: smallest pupil diameter
Naso_lituratus	ACANTHURIDAE	22.9	8.17	5.595	3.375	4.245	3.845	d		dap: diel activity pattern
Naso_vlamingii	ACANTHURIDAE	13.425	11.15	7.54	4.78	5.515	5.12	d		d: diurnal
Prionurus_microlepidotus	ACANTHURIDAE	25.1	8.65	5.79	3.65	4.76	4.28	d		n: nocturnal
Antennariidae_indet.	ANTENNARIIDAE	12.6	5.07	3.38	2.09	1.61	1.53	d		body mass in [g]
Histrio_histrio	ANTENNARIIDAE	39	5.76	4.23	2.25	1.61	1.47	d		linear dimensions in [mm]
Apogon_maculatus	APOGONIDAE	3.235	5.917	4.2595	2.6205	3.012	2.815	n
Apogon_margaritophorous	APOGONIDAE	0.9	4.07667	2.90667	1.70333	2.09	1.95667	n
Apogon_melas	APOGONIDAE	4.825	8.25	5.83	3.65	3.95	3.91	n
Apogon_sealei	APOGONIDAE	6.125	7.975	5.63	3.49	4.05	3.81	n
Apogon_townsendi	APOGONIDAE	1.4	6.11	3.81	2.54	2.94	2.86	n
Phaeoptyx_pigmentaria	APOGONIDAE	1	4.61333	3.39667	2.02667	2.32333	2.16	n
Pterapogon_kauderni	APOGONIDAE	1.95	6.11	4.304	2.658	3.216	3.16	n
Sphaeramia_nematoptera	APOGONIDAE	2.08333	5.89333	3.87333	2.43	2.87333	2.72667	n
Zoramia_leptacantha	APOGONIDAE	1.1375	5.125	3.355	2.17	2.72	2.63	n
Atherinomorus_stipes	ATHERINIDAE	4.3	7.54	4.76	3.25	3.25	3.02	d
Aulostomus_maculatus	AULOSTOMIDAE	48.1	9.71667	6.04667	3.84333	5.10667	3.97667	d
Platybelone_argalus	BELONIDAE	25.3333	10.7667	6.95667	4.34	4.73333	3.99333	d
Tylosurus_crocodilus	BELONIDAE	52	10.87	7.22	4.21	4.6	4.13	d
Ecsenius_lineatus	BLENNIIDAE	1.7	3.18	2.29	1.29	1.57	1.37	d
Ophioblennius_atlanticus	BLENNIIDAE	3.43333	3.89	2.59	1.57	1.85	1.65667	d
Petroscirtes_breviceps	BLENNIIDAE	2.4	4.27	3.22	1.69	1.93	1.61	d
Bothus_ocellatus	BOTHIDAE	29.8	6.35	4.6	2.02	2.46	1.35	d
Caesio_teres	CAESIONIDAE	23.375	9.92	7.26	4.045	4.84	4.605	d
Chaetodon_aculeatus	CHAETODONTIDAE	11.5	7.37	4.75	3.1	3.7	3.26	d
Chaetodon_auriga	CHAETODONTIDAE	10.55	7.35667	5.12	3.12667	4.1	3.38667	d
Chaetodon_capistratus	CHAETODONTIDAE	26.6	8.54333	5.39333	3.44	4.02	3.46667	d
Chaetodon_collare	CHAETODONTIDAE	6.15	6.66333	4.47	2.72667	3.61	3.05333	d
Chaetodon_ephippium	CHAETODONTIDAE	7.075	6.705	4.48	2.7	3.55	3.095	d
Chaetodon_kleinii	CHAETODONTIDAE	10.05	6.705	4.48	2.7	3.61	3.11	d
Chaetodon_lunula	CHAETODONTIDAE	12.35	7.775	5.375	3.175	4.385	3.65	d
Chaetodon_mertensi	CHAETODONTIDAE	17.95	7.42	5	3.035	4.145	3.35	d
Chaetodon_octofasciatum	CHAETODONTIDAE	7.75	6.07	4.09	2.48	2.995	2.82	d
Chaetodon_pelewensis	CHAETODONTIDAE	11.125	6.39	4.13	2.6	3.41	2.9	d
Chaetodon_striatus	CHAETODONTIDAE	61.6	11.19	7.06	4.44	5.63	4.76	d
Chelmon_rostratus	CHAETODONTIDAE	11.05	7.11667	4.65667	2.9	3.59667	3.22667	d
Forcipiger_flavissimus	CHAETODONTIDAE	7.91667	7.03667	4.63	2.92667	4.22	3.18667	d
Hemitaurichthys_polylepis	CHAETODONTIDAE	21.8625	8.37	5.405	3.3125	4.2075	3.49	d
Heniochus_accuminatus	CHAETODONTIDAE	14.575	8.45	5.735	3.51	4.7225	4.045	d
Heniochus_chrysostomus	CHAETODONTIDAE	7.76667	7.54	5.05333	3.17667	4.18	3.75667	d
Heniochus_monoceros	CHAETODONTIDAE	15.45	9.28	6.59	4.05	5.4	4.52	d
Heniochus_varius	CHAETODONTIDAE	11.6	7.66	5.235	3.2	4.525	3.745	d
Johnrandallia_nigirostris	CHAETODONTIDAE	49.1	10.95	7.54	4.52	6.19	5	d
Amblycirrhites_pinos	CIRRHITIDAE	2.325	4.23	3.12	1.75	2.11	1.77	d
Cirrhitichthys_falco	CIRRHITIDAE	2.95	4.35	3.26	1.77	2.33	1.85	d
Cirrhitichthys_oxycephalus	CIRRHITIDAE	5.8	5.13667	3.95	2.13667	2.64667	2.23667	d
Cirrhitus_pinnulatus	CIRRHITIDAE	90.7	10.63	8.89	4.6	5.87	4.6	d
Cyprinocirrhites_polyactis	CIRRHITIDAE	6.65	6.25333	4.25333	2.63333	2.96667	2.63667	d
Oxycirrhites_typus	CIRRHITIDAE	2.98333	4.71	3.3	1.96333	2.64667	2.23667	d
Paracirrhites_arcatus	CIRRHITIDAE	2.2	4.39	3.06	1.81	2.58	1.97	d
Ariosoma_balearicum	CONGRIDAE	7.53333	5.48667	4.17667	2.45667	2.83	2.73667	n
Heteroconger_longissimus	CONGRIDAE	8.3	2.98	2.25	1.19	1.61	1.21	d
Diodon_holocanthus	DIODONTIDAE	80.15	13.73	10.6333	5.29333	6.08333	5.71	n
Eucinostomus_lefroyi	GERREIDAE	22.9	10.79	6.35	4.6	5.08	4.76	d
Gerres_cinereus	GERREIDAE	197	18	10.1	7.3	7.4	7.2	d
Amblygobius_phalaena	GOBIDAE	4.925	5.375	3.64	2.12	2.455	2.21	d
Cryptocentrus_fasciatus	GOBIDAE	1.88333	3.34	2.17	1.25667	1.55667	1.41	d
Cryptocentrus_sp.	GOBIDAE	12.15	5.55	4.05	2.25	2.46	2.46	d
Gobiosoma_horsti	GOBIDAE	2.2	2.7	2.37	1.03	1.33	1.29	d
Koumansetta_rainfordi	GOBIDAE	0.65	2.79	1.8	1.13	1.27	1.27	d
Stigmatogobius_pleurostigma	GOBIDAE	3.725	4.17	3.395	1.75	2.315	2.155	d
Valenciennea_sp.	GOBIDAE	1.38333	3.52667	2.68667	1.42333	1.78333	1.63667	d
Valenciennea_pullaris	GOBIDAE	5.5	4.39	3.26	1.73	2.02	1.82	d
Valenciennea_wardii	GOBIDAE	7.8	5.15	3.74	2.09	2.29	2.11	d
Gramma_loreto	GRAMMATIDAE	1.26667	3.93333	2.52333	1.57	1.97667	1.67667	d
Anisotremus_virginicus	HAEMULIDAE	23.1833	11.0033	7.91	4.70667	4.98667	4.86667	n
Diagramma_picta	HAEMULIDAE	9.95	8.07	5.66333	3.46333	4.18	3.74333	n
Haemulon_aurolineatum	HAEMULIDAE	4.525	6.85	4.895	2.975	3.255	3.175	n
Haemulon_carbonarium	HAEMULIDAE	23.7667	11.72	8.67333	5.21	5.76333	5.68667	n
Haemulon_chrysargyreum	HAEMULIDAE	45.37	13.57	9.4	5.852	6.212	5.976	n
Haemulon_flavolineatum	HAEMULIDAE	24.88	9.101	6.08	3.923	4.2385	3.901	n
Haemulon_melanurum	HAEMULIDAE	24.3667	11.24	8.28	5	5.29	5.21	n
Haemulon_parra	HAEMULIDAE	154.125	18.775	14.85	8.33	8.85	8.275	n
Haemulon_plumieri	HAEMULIDAE	145.967	15.93	12.13	6.82667	7.43333	7.32667	n
Haemulon_sciurus	HAEMULIDAE	103.671	16.2857	12.6357	7.05	7.82286	7.72286	n
Haemulon_striatum	HAEMULIDAE	4.7	6.73	4.73	2.94	3.18	3.03	n
Inermia_vittata	HAEMULIDAE	43.61	10.268	6.672	4.44	4.79	4.594	d
Orthopristis_chrysoptera	HAEMULIDAE	14.2	7.91	5.55333	3.30333	3.78333	3.62333	n
Plectrorhinchus_chaetodontoides	HAEMULIDAE	28.0667	11.2667	7.88333	4.84	5.34333	5.18333	n
Holocentrus_adscensionis	HOLOCENTRIDAE	187.5	16.995	11.06	7.215	8.245	7.985	n
Holocentrus_rufus	HOLOCENTRIDAE	89.54	16.04	10.04	6.71	7.81	7.41	n
Myripristris_amaena	HOLOCENTRIDAE	8.025	10.315	6.665	4.485	5.235	4.68	n
Myripristris_jacobus	HOLOCENTRIDAE	90.72	18.86	12.37	8.342	8.646	8.33	n
Neoniphon_marianus	HOLOCENTRIDAE	54.525	15.5	10.2225	6.555	7.7525	7.1225	n
Neoniphon_sammara	HOLOCENTRIDAE	17	12.62	8.89	5.48	6.98	6.35	n
Sargocentron_coruscum	HOLOCENTRIDAE	22.4857	12.1186	7.55429	5.24	6.14	5.47714	n
Sargocentron_diadema	HOLOCENTRIDAE	12.15	11.31	6.985	4.84	5.155	4.76	n
Sargocentron_praslin	HOLOCENTRIDAE	8.325	8.65	5.395	3.765	4.185	3.925	n
Sargocentron_vexillarium	HOLOCENTRIDAE	25.2609	10.5204	6.54957	4.41957	5.08522	4.78478	n
Microcanthus_strigatus	KYPHOSIDAE	20.5	10	6.82	4.13	5.4	4.44	d
Anampses_meleagrides	LABRIDAE	7.55	5.07	3.62	1.93	2.29	2.05	d
Anampses_neoguinaicus	LABRIDAE	6.36667	4.76333	3.38	1.74333	2.13	1.99667	d
Bodianus_bimaculatus	LABRIDAE	1.68333	3.67667	2.78	1.44333	1.98333	1.69333	d
Bodianus_diana	LABRIDAE	6.81	5.58333	4.18333	2.34667	3.18333	2.36667	d
Bodianus_mesothorax	LABRIDAE	6.37222	6.11222	4.52889	2.38222	3.20444	2.55111	d
Bodianus_rufus	LABRIDAE	16.025	6.38	4.55	2.5075	3.1475	2.6025	d
Bodianus_sepiocaudus	LABRIDAE	3.2	4.6	3.41	1.91	2.54	2.06	d
Cetoscarus_bicolor	LABRIDAE	9.892	6.358	4.904	2.28	2.65	2.356	d
Cheilinus_chlorourus	LABRIDAE	22.55	7.7	5.95	2.66	3.33	2.46	d
Cheilinus_fasciatus	LABRIDAE	29.1	7.78	6.11	2.82	3.33	2.94	d
Cirrhilabrus_lubbocki	LABRIDAE	2.58333	4.29667	3.3	1.63667	1.96333	1.65667	d
Cirrhilabrus_solorensis	LABRIDAE	4.54375	4.77875	3.71625	1.79625	2.14375	1.81125	d
Clepticus_parrae	LABRIDAE	42.4278	7.38778	5.15259	2.98667	3.4837	3.17741	d
Coris_gaimard	LABRIDAE	18.72	6.188	4.582	2.292	2.74	2.416	d
Diproctacanthus_xanthurus	LABRIDAE	2.025	3.85	2.8	1.485	1.955	1.775	d
Epibulus_insidiator	LABRIDAE	15.05	6.19	4.52	2.17	2.72	2.24	d
Halichoeres_bivittatus	LABRIDAE	17.0034	5.54172	3.74069	2.03621	2.3569	2.03414	d
Halichoeres_chloropterus	LABRIDAE	2.9375	4.385	3.3725	1.55	1.72	1.0275	d
Halichoeres_chrysus	LABRIDAE	5.5	4.65667	3.51333	1.73667	2.10333	1.81	d
Halichoeres_garnoti	LABRIDAE	58.2	7.49	5.27	2.74	2.9	2.66	d
Halichoeres_maculipinna	LABRIDAE	8.42632	4.77579	3.10684	1.69526	1.96526	1.62684	d
Halichoeres_marginatus	LABRIDAE	11.35	5.08	3.73	1.85	2.46	2.22	d
Halichoeres_pictus	LABRIDAE	6.42333	4.908	3.14067	1.87733	2.02467	1.86	d
Halichoeres_poeyi	LABRIDAE	13.5333	5.77	3.77	2.12	2.55	2.19333	d
Hemigymnus_melapturus	LABRIDAE	6.75	4.95333	3.70333	1.94333	2.43	2.26333	d
Labroides_bicolor	LABRIDAE	1.66667	3.23333	2.37333	1.27667	1.66333	1.54333	d
Labroides_dimidiatus	LABRIDAE	1.5	3.15333	2.4	1.21667	1.43667	1.39667	d
Lachnolaimus_maximus	LABRIDAE	401.8	19.01	14.34	7.14	8.57	7.7	d
Macropharyngodon_meleagris	LABRIDAE	9.10833	4.99	3.68667	1.90667	2.24833	2.01667	d
Novaculichthys_taeniourus	LABRIDAE	8.84	4.958	3.544	1.738	2.204	2.02	d
Novaculoides_macrolepidotus	LABRIDAE	13.0667	5.42333	3.55333	1.74333	2.14333	1.95	d
Pseudocheilinops_ataenia	LABRIDAE	1.6	3.42	2.5	1.29	1.61	1.45	d
Pseudocheilinus_evadinus	LABRIDAE	3.03125	4.2675	3.29	1.605	2.095	1.6325	d
Pseudodax_moluccanus	LABRIDAE	5.68	5.015	3.665	1.925	2.625	2.19	d
Pseudojuloides_cerasinus	LABRIDAE	4.9	4.71	3.28	1.73	1.93	1.71	d
Scarus_iseri	LABRIDAE	56.8375	7.315	5.48875	2.7225	3.00875	2.82125	d
Scarus_psittacus	LABRIDAE	14.95	6.9	5.435	2.58	2.935	2.87	d
Scarus_taeniopterus	LABRIDAE	32.0417	7.205	5.195	2.59333	2.93833	2.69667	d
Sparisoma_aurofrenatum	LABRIDAE	15	6.17	4.17	2.21	2.53	2.17	d
Sparisoma_chrysopterum	LABRIDAE	38.5333	8.05	5.53	2.88	3.22333	2.69333	d
Sparisoma_viride	LABRIDAE	15.1	6.62	4.57	2.395	2.62	2.355	d
Thalassoma_bifasciatum	LABRIDAE	7	5.03	3.2	1.83	2.07	1.865	d
Thalassoma_trilobatum	LABRIDAE	19.8	6.58667	5.00333	2.52333	2.92667	2.49667	d
Thallassoma_lunare	LABRIDAE	7.35	4.65667	3.67667	1.79667	2.27333	1.91	d
Xyrichthys_splendens	LABRIDAE	8.85625	5.625	3.8175	1.9525	2.32	2.18	d
Labrisomus_nuchipinnis	LABRISOMIDAE	18.14	6.022	4.498	2.53	2.994	2.728	d
Malacoctenus_triangulatus	LABRISOMIDAE	1.55	3.58	2.395	1.45	1.69	1.47	d
Lutjanus_apodus	LUTJANIDAE	323.467	19.9	15.4	8.75333	10.1333	8.91667	n
Lutjanus_decussatus	LUTJANIDAE	23.3167	10.2367	7.56667	4.41333	5.52667	4.97333	n
Lutjanus_mahoganus	LUTJANIDAE	303.45	23.1	16.4	10.32	10.9	10.4	n
Lutjanus_synagris	LUTJANIDAE	238.783	18.1	13.7667	8.04	8.36667	8.3	n
Macolor_macularis	LUTJANIDAE	8.35	8.73	6.11	3.73	3.97	3.85	n
Ocyurus_chrysurus	LUTJANIDAE	318.8	16.95	12.1583	6.1	8.37667	7.85667	d
Aluterus_scriptus	MONACANTHIDAE	78.2	10	6.3	3.4	3.5	2.8	d
Cantherhines_macrocerus	MONACANTHIDAE	157	10.16	7.62	3.65	4.21	3.49	d
Cantherines_pullus	MONACANTHIDAE	28.8	7.2125	4.8325	2.655	3.2875	2.66	d
Mugil_cephalus	MUGILIDAE	81.2	11.6	8.8	4.9	5.7	5.1	d
Mulloidichthys_martinicus	MULLIDAE	24.9	11.27	7.24667	4.71	5.02667	4.81667	d
Pseudopeneus_maculatus	MULLIDAE	83	13.09	8.65	5.4	5.79	5	d
Echidna_catenata	MURAENIDAE	96	3.66	2.94	1.65	1.85	1.81	n
Gymnothorax_fayagineus	MURAENIDAE	63.65	5.48	4.05	2.46	2.7	2.54	n
Gymnothorax_fimbriatus	MURAENIDAE	40.65	6.27	4.76	2.94	3.17	3.09	n
Gymnothorax_moringa	MURAENIDAE	374.333	7.88333	6.11333	3.61333	3.78667	3.61667	n
Gymnothorax_richardsonii	MURAENIDAE	19.3167	3.79333	3.07333	1.70333	1.93	1.86333	n
Gymnothorax_vicinus	MURAENIDAE	344	7.3	5.87	3.65	3.33	3.17	n
Muranea_sp.	MURAENIDAE	48.9	4.13	3.25	1.9	1.98	1.96	n
Myrichthys_breviceps	OPHICHTHIDAE	108.333	3.79333	3.04667	1.82333	1.65	1.54333	n
Myrichthys_ocellatus	OPHICHTHIDAE	124.5	4.045	3.18	1.875	1.79	1.66	n
Opistognathus_aurifrons	OPISTOGNATHIDAE	1.76667	5.75667	4.02333	2.19	3.22333	2.41667	d
Oplegnathus_woodwardi	OPLEGNATHIDAE	209.2	14.45	10	5.87	7.55	6.3	d
Lactophrys_triqueter	OSTRACIIDAE	30.8	10.16	6.82	3.97	4.13	3.17	d
Pempheris_schomburgki	PEMPHERIDAE	29.55	14.5825	8.66	6.34	7.3375	7.0475	n
Pholidichthys_leucotaenia	PHOLIDICHTHYIDAE	1.325	3.3825	2.2725	1.27	1.445	1.26	d
Parapercis_millepunctata	PINGUIPEDIDAE	3.75	4.43	3.18	1.65	2.21	1.41	d
Centropyge_ardi	POMACANTHIDAE	3.5	4.195	2.47	1.695	1.965	1.69	d
Pomacanthus_paru	POMACANTHIDAE	26.9	7.855	4.685	3.195	4.065	3.395	d
Abudefduf_saxatalis	POMACENTRIDAE	57.12	10.108	6.792	4.018	4.632	4.316	d
Abudefduf_taurus	POMACENTRIDAE	154	11.11	6.98	4.44	5.32	4.76	d
Amphiprion_melanopus	POMACENTRIDAE	3.6	4.065	2.66	1.57	1.89	1.71	d
Amphiprion_percula	POMACENTRIDAE	1.55	3.22	2.3	1.21	1.55	1.36	d
Amphiprion_periderion	POMACENTRIDAE	6.1	4.4075	3	1.67	2.07	1.77	d
Chromis_cyanea	POMACENTRIDAE	7.725	6.475	4.21	2.69	3.1875	2.9075	d
Chromis_insolata	POMACENTRIDAE	2.21667	6.00667	3.86	2.21667	3.12	2.96	d
Chromis_multilineata	POMACENTRIDAE	13.95	7.602	5.046	3.288	3.792	3.618	d
Chromis_viridis	POMACENTRIDAE	1.26562	3.9	2.67267	1.58	1.90875	1.785	d
Dascyllus_trimaculatus	POMACENTRIDAE	19.25	7.78	5.275	3.28	3.65	3.53	d
Hypsypops_rubicundus	POMACENTRIDAE	27.9167	8.06667	5.44667	3.15333	3.65333	3.22667	d
Microspathodon_chrysurus	POMACENTRIDAE	82	9.64	6.665	3.81	4.56	3.965	d
Neoglyphidodon_nigroris	POMACENTRIDAE	0.45	3.07333	2.11667	1.23	1.59667	1.41	d
Plectroglyphidodon_lacrymatus	POMACENTRIDAE	2.3	4.25667	2.83333	1.69	2.09	1.91667	d
Plectroglyphidodon_leucozonus	POMACENTRIDAE	1.45	3.94333	2.66	1.55667	1.99667	1.63667	d
Stegastes_diencaeus	POMACENTRIDAE	6.8	5.58	3.17667	2.21333	2.7	2.36333	d
Stegastes_fuscus	POMACENTRIDAE	20.4182	7.10909	4.52727	2.84818	3.45455	2.92364	d
Stegastes_leucostictus	POMACENTRIDAE	10.17	5.34	3.544	2.116	2.6	2.218	d
Stegastes_partitus	POMACENTRIDAE	6.3	5.824	4.1	2.368	2.876	2.426	d
Stegastes_planifrons	POMACENTRIDAE	26.6667	8.04	5.26333	3.14333	3.89	3.43667	d
Stegastes_variabilis	POMACENTRIDAE	2.6	4.6	3.17	1.89	2.46	2.14	d
Priacanthus_cruentatus	PRIACANTHIDAE	134.45	21.9125	13.755	9.235	10.4025	9.675	n
Pristigemys_serrula	PRIACANTHIDAE	88.95	19.65	14.8	8.5	9.9	9.7	n
Nemateleotris_magnifica	PTERELEOTRIDAE	1.7875	4.76	3.35	1.965	2.53	2.05	d
Ptereleotris_evides	PTERELEOTRIDAE	3.48333	4.84667	3.43	1.95	2.33667	2.13333	d
Ptereleotris_heteroptera	PTERELEOTRIDAE	1.95	4.24	3.04	1.69	2.095	1.855	d
Ptereleotris_microlepis	PTERELEOTRIDAE	2.55	4.99	3.14	1.93	2.29	1.93	d
Ptereleotris_zebra	PTERELEOTRIDAE	3.7	5.51	3.915	2.2	2.56	2.295	d
Equetus_punctatus	SCIAENIDAE	193	15.6	12.7	7.3	7.87	7.87	n
Dendrochirus_biocellatus	SCORPAENIDAE	20.2	8.65	6.27	3.49	4.28	3.89	d
Dendrochirus_brachypterus	SCORPAENIDAE	11.45	8.175	6.39	3.45	4.165	3.97	d
Dendrochirus_zebra	SCORPAENIDAE	17.5	11.51	8.17	5	5.08	4.92	d
Paracentropogon_rubripinnis	SCORPAENIDAE	2.4	4.805	3.59	1.995	2.355	2.155	d
Pterois_volitans	SCORPAENIDAE	3.625	4.855	3.435	1.95	2.235	2.075	d
Scorpaena_plumieri	SCORPAENIDAE	56.1	10.39	6.43	4.36	4.36	3.73	d
Alphestes_afer	SERRANIDAE	422.475	17.19	13.22	6.785	9	7.86	n
Cephalopholis_boenacki	SERRANIDAE	23.8	7.78	5.95	3.33	4.84	3.65	d
Cephalopholis_fulva	SERRANIDAE	176.5	14.12	10.72	5.79	7.91	5.95	d
Cephalopholis_miniata	SERRANIDAE	14.05	6.74	5.08	2.86	3.97	3.17	d
Cephalopholis_polleni	SERRANIDAE	25.4	8.57	6.03	3.57	4.05	3.57	d
Cephalopholis_taeniops	SERRANIDAE	5.85	6.11	4.44	2.54	3.65	2.86	d
Cephalopholis_urodeta	SERRANIDAE	28.15	8.01	5.63	3.42	4.21	3.41	d
Cromileptes_altiveles	SERRANIDAE	39.2833	8.38667	6.22667	3.55	4.91667	3.98	d
Diplectrum_formosum	SERRANIDAE	67.25	10.87	7.94	4.27	5.63	4.13	d
Epinephelus_adscensionis	SERRANIDAE	353.2	17.37	13.56	7.62	10.24	8.09	d
Epinephelus_cruentatus	SERRANIDAE	127.35	10.61	7.75	4.54667	6.05667	4.60333	d
Epinephelus_fulvus	SERRANIDAE	20.3	7.02	5.04	2.98	4.05	3.055	d
Epinephelus_guttatus	SERRANIDAE	21.7	9.84	7.22	4.01	5.4	4.36	d
Epinephelus_ongus	SERRANIDAE	12.1667	7.53667	5.63333	3.13667	4.28667	3.58333	d
Hypoplectrus_chlorurus	SERRANIDAE	20.45	7.315	4.365	2.93	3.87	3.07	d
Hypoplectrus_puella	SERRANIDAE	18.15	7.655	5.2	3.23	4.175	3.295	d
Hypoplectrus_unicolor	SERRANIDAE	28.4625	8.9275	6.25	3.7225	5.1	3.91	d
Liopropoma_carmabi	SERRANIDAE	1.25	3.62	2.7	1.53	1.73	1.47	d
Liopropoma_mowbrayi	SERRANIDAE	1.15	3.58	2.54	1.53	2.13	1.57	d
Liopropoma_rubre	SERRANIDAE	1.43333	3.83667	2.72667	1.57	2.26333	1.70333	d
Luzonichthys_waitei	SERRANIDAE	2.51667	4	2.84667	1.71667	1.86333	1.78333	d
Paranthias_furcifer	SERRANIDAE	14.62	7.968	5.752	3.414	4.556	3.666	d
Plectranthias_inermis	SERRANIDAE	2.65	4.31667	2.95	1.76	2.27667	1.77333	d
Pseudanthias_dispar	SERRANIDAE	3.56667	4.595	3.25	1.89333	2.25	2.02333	d
Pseudanthias_evansi	SERRANIDAE	7.5	5.232	3.818	2.178	2.388	2.14	d
Pseudanthias_hutchii	SERRANIDAE	8.65	5.39	3.98	2.29	2.82	2.42	d
Pseudanthias_lori	SERRANIDAE	2.38333	4.17667	2.99333	1.74333	2.09	1.93	d
Pseudanthias_pleurotaenia	SERRANIDAE	10.3875	6.4475	4.73	2.75	3.36	2.86	d
Pseudanthias_squamipinnis	SERRANIDAE	8.0675	6.4025	4.6275	2.6525	3.0575	2.685	d
Pseudanthias_tuka	SERRANIDAE	1.98333	4.05	2.58333	1.62333	1.71667	1.57	d
Pseudogramma_gregoryi	SERRANIDAE	0.45	2.7	2.01	1.21	1.33	1.25	d
Rypticus_maculatus	SERRANIDAE	14.375	5.65	4.415	2.405	2.935	2.78	n
Serranocirrhites_latus	SERRANIDAE	3.08333	4.99	3.40667	2.05	2.25333	2.03667	d
Serranus_annularis	SERRANIDAE	1.475	4.225	3	1.71	2.335	1.79	d
Serranus_baldwini	SERRANIDAE	2.6125	4.14	2.965	1.69	2.285	1.77	d
Serranus_chionaraia	SERRANIDAE	2.06667	4.79	3.60667	2.01	2.71333	2.07667	d
Serranus_phoebe	SERRANIDAE	3.2	5.765	4.03	2.395	3.07	2.49	d
Serranus_tabacarius	SERRANIDAE	3.7875	6.2275	4.385	2.54	3.51	2.6	d
Serranus_tigrinus	SERRANIDAE	7.5	5.82	4.26	2.44	3.38333	2.40667	d
Serranus_tortugarum	SERRANIDAE	2.0875	4.9425	3.5575	2.08	2.86	2.2125	d
Variola_louti	SERRANIDAE	5.15	5.87	4.44	2.54	3.37	2.62	d
Pseudanthias_bartlettorum	SERRANIDAE	3.1125	4.57	3.23	1.86	1.98	1.87	d
Pseudanthias_fasciatus	SERRANIDAE	9.95	7.74	5.555	3.33	3.77	3.45	d
Liopropoma_eukrines	SERRANIDAE	1.8	4.03	2.9	1.61	2.17	1.69	d
Siganus_doliatus	SIGANIDAE	39.25	10.08	6.98	4.13	5	4.92	d
Siganus_magnificus	SIGANIDAE	25.1	9.245	6.03	3.71	4.76	4.44	d
Siganus_margaritiferus	SIGANIDAE	20.5571	9.22857	6.16571	3.77429	4.38857	4.00286	d
Siganus_puellus	SIGANIDAE	17.85	10.115	6.745	4.125	5.2	5.04	d
Siganus_punctatus	SIGANIDAE	16.7	7.86	5.24	3.17	3.81	3.65	d
Siganus_spinus	SIGANIDAE	16.95	8.81	6.11	3.69	4.44	4.21	d
Siganus_tetrazonus	SIGANIDAE	13.6	8.81	5.71	3.49	4.52	4.21	d
Siganus_unimaculatus	SIGANIDAE	18.975	8.77	5.71	3.69	4.68	4.325	d
Siganus_uspi	SIGANIDAE	8.75	7.38	4.92	3.02	3.89	3.57	d
Syngnathoides_biaculeatus	SYNGNATHIDAE	7.9	4.55	3.24	1.43	1.75	1.37	d
Canthigaster_rostrata	TETRAODONTIDAE	3.75	5.355	3.73	2.15	1.91	1.73	d
Arothron_immaculatus	TETRAODONTIDAE	20.2	7.7	5.63	3.02	3.65	3.33	d
Arothron_mappa	TETRAODONTIDAE	16.3	6.88	5.39	2.13	2.94	2.78	d
Arothron_nigropunctatus	TETRAODONTIDAE	35.825	8.255	6.225	2.975	3.53	3.805	d
Arothron_stellatus	TETRAODONTIDAE	46.55	9.52	7.78	3.57	4.52	3.89	d
Sphoeroides_sp.	TETRAODONTIDAE	17.95	7.54	5.95	3.015	3.77	3.39	d
